# Supplementary material for: Melting temperature suppression of layered hybrid lead halide perovskites via organic ammonium cation branching
Source: Chem Sci. 2018 Nov 9;10(4):1168–75. doi: 10.1039/c8sc03863e (PMC6349064; doi:10.1039/c8sc03863e)
Supplement: Supplementary file 2 [file SC-010-C8SC03863E-s002.cif]

# Electronic Supplementary Material (ESI) for Chemical Science.
# This journal is © The Royal Society of Chemistry 2019

####################################################################### 
# 
# This file contains crystal structure data downloaded from the 
# Cambridge Structural Database (CSD) hosted by the Cambridge 
# Crystallographic Data Centre (CCDC).
# 
# Full information about CCDC data access policies and citation 
# guidelines are available at http://www.ccdc.cam.ac.uk/access/V1 
# 
# Audit and citation data items may have been added by the CCDC. 
# Please retain this information to preserve the provenance of 
# this file and to allow appropriate attribution of the data. 
# 
#######################################################################

data_1meba_5_p21c
_database_code_depnum_ccdc_archive 'CCDC 1863836'
_audit_update_record             
;
2018-08-24 deposited with the CCDC.
2018-11-09 downloaded from the CCDC.
;
_audit_creation_date             2018-08-20
_audit_creation_method           
;
Olex2 1.2
(compiled 2018.05.29 svn.r3508 for OlexSys, GUI svn.r5506)
;
_shelx_SHELXL_version_number     2016/6
_chemical_name_common            ?
_chemical_name_systematic        ?
_chemical_formula_moiety         '0.5(I8 Pb2), 2(C5 H14 N)'
_chemical_formula_sum            'C10 H28 I4 N2 Pb'
_chemical_formula_weight         891.13
_chemical_melting_point          ?
loop_
_atom_type_symbol
_atom_type_description
_atom_type_scat_dispersion_real
_atom_type_scat_dispersion_imag
_atom_type_scat_source
C C 0.0033 0.0016 'International Tables Vol C Tables 4.2.6.8 and 6.1.1.4'
H H 0.0000 0.0000 'International Tables Vol C Tables 4.2.6.8 and 6.1.1.4'
I I -0.4742 1.8119 'International Tables Vol C Tables 4.2.6.8 and 6.1.1.4'
N N 0.0061 0.0033 'International Tables Vol C Tables 4.2.6.8 and 6.1.1.4'
Pb Pb -3.3944 10.1111 'International Tables Vol C Tables 4.2.6.8 and 6.1.1.4'

_shelx_space_group_comment       
;
The symmetry employed for this shelxl refinement is uniquely defined
by the following loop, which should always be used as a source of
symmetry information in preference to the above space-group names.
They are only intended as comments.
;
_space_group_crystal_system      monoclinic
_space_group_IT_number           14
_space_group_name_H-M_alt        'P 1 21/c 1'
_space_group_name_Hall           '-P 2ybc'
loop_
_space_group_symop_operation_xyz
'x, y, z'
'-x, y+1/2, -z+1/2'
'-x, -y, -z'
'x, -y-1/2, z-1/2'

_cell_length_a                   15.0424(8)
_cell_length_b                   9.2398(4)
_cell_length_c                   8.5756(5)
_cell_angle_alpha                90
_cell_angle_beta                 106.155(3)
_cell_angle_gamma                90
_cell_volume                     1144.84(10)
_cell_formula_units_Z            2
_cell_measurement_reflns_used    6061
_cell_measurement_temperature    273
_cell_measurement_theta_max      26.28
_cell_measurement_theta_min      3.31
_shelx_estimated_absorpt_T_max   0.414
_shelx_estimated_absorpt_T_min   0.359
_exptl_absorpt_coefficient_mu    12.751
_exptl_absorpt_correction_T_max  ?
_exptl_absorpt_correction_T_min  ?
_exptl_absorpt_correction_type   multi-scan
_exptl_absorpt_process_details   ?
_exptl_absorpt_special_details   ?
_exptl_crystal_colour            'clear orange'
_exptl_crystal_colour_lustre     clear
_exptl_crystal_colour_primary    orange
_exptl_crystal_density_diffrn    2.585
_exptl_crystal_density_meas      ?
_exptl_crystal_density_method    ?
_exptl_crystal_description       plate
_exptl_crystal_F_000             792
_exptl_crystal_size_max          0.101
_exptl_crystal_size_mid          0.089
_exptl_crystal_size_min          0.084
_exptl_transmission_factor_max   0.7454
_exptl_transmission_factor_min   0.6472
_diffrn_reflns_av_R_equivalents  0.0216
_diffrn_reflns_av_unetI/netI     0.0174
_diffrn_reflns_Laue_measured_fraction_full 0.997
_diffrn_reflns_Laue_measured_fraction_max 0.996
_diffrn_reflns_limit_h_max       18
_diffrn_reflns_limit_h_min       -18
_diffrn_reflns_limit_k_max       11
_diffrn_reflns_limit_k_min       -7
_diffrn_reflns_limit_l_max       10
_diffrn_reflns_limit_l_min       -10
_diffrn_reflns_number            12771
_diffrn_reflns_point_group_measured_fraction_full 0.997
_diffrn_reflns_point_group_measured_fraction_max 0.996
_diffrn_reflns_theta_full        25.242
_diffrn_reflns_theta_max         26.430
_diffrn_reflns_theta_min         3.580
_diffrn_ambient_temperature      273.15
_diffrn_detector_area_resol_mean ?
_diffrn_measured_fraction_theta_full 0.997
_diffrn_measured_fraction_theta_max 0.996
_diffrn_measurement_device_type  'Bruker APEX-II CCD'
_diffrn_measurement_method       '\f and \w scans'
_diffrn_radiation_type           MoK\a
_diffrn_radiation_wavelength     0.71073
_diffrn_source                   ?
_diffrn_standards_number         0
_reflns_Friedel_coverage         0.000
_reflns_Friedel_fraction_full    .
_reflns_Friedel_fraction_max     .
_reflns_number_gt                2125
_reflns_number_total             2354
_reflns_special_details          
;
 Reflections were merged by SHELXL according to the crystal
 class for the calculation of statistics and refinement.
 
 _reflns_Friedel_fraction is defined as the number of unique
 Friedel pairs measured divided by the number that would be
 possible theoretically, ignoring centric projections and
 systematic absences.
;
_reflns_threshold_expression     'I > 2\s(I)'
_computing_cell_refinement       ?
_computing_data_collection       ?
_computing_data_reduction        ?
_computing_molecular_graphics    'Olex2 (Dolomanov et al., 2009)'
_computing_publication_material  'Olex2 (Dolomanov et al., 2009)'
_computing_structure_refinement  'ShelXL (Sheldrick, 2015)'
_computing_structure_solution    'ShelXS (Sheldrick, 2008)'
_refine_diff_density_max         0.811
_refine_diff_density_min         -0.983
_refine_diff_density_rms         0.152
_refine_ls_extinction_coef       .
_refine_ls_extinction_method     none
_refine_ls_goodness_of_fit_ref   1.270
_refine_ls_hydrogen_treatment    constr
_refine_ls_matrix_type           full
_refine_ls_number_parameters     82
_refine_ls_number_reflns         2354
_refine_ls_number_restraints     0
_refine_ls_R_factor_all          0.0360
_refine_ls_R_factor_gt           0.0314
_refine_ls_restrained_S_all      1.270
_refine_ls_shift/su_max          0.000
_refine_ls_shift/su_mean         0.000
_refine_ls_structure_factor_coef Fsqd
_refine_ls_weighting_details     
'w=1/[\s^2^(Fo^2^)+(0.0001P)^2^+11.5917P] where P=(Fo^2^+2Fc^2^)/3'
_refine_ls_weighting_scheme      calc
_refine_ls_wR_factor_gt          0.0713
_refine_ls_wR_factor_ref         0.0724
_refine_special_details          ?
_olex2_refinement_description    
;
1. Fixed Uiso
 At 1.2 times of:
  All C(H) groups, All C(H,H) groups, All N(H,H,H) groups
 At 1.5 times of:
  All C(H,H,H) groups
2.a Ternary CH refined with riding coordinates:
 C2(H2)
2.b Secondary CH2 refined with riding coordinates:
 C3(H3a,H3b), C5(H5a,H5b)
2.c Idealised Me refined as rotating group:
 N1(H1a,H1b,H1c), C4(H4a,H4b,H4c), C6(H6a,H6b,H6c)
;
_atom_sites_solution_hydrogens   geom
_atom_sites_solution_primary     direct
_atom_sites_solution_secondary   ?
loop_
_atom_site_label
_atom_site_type_symbol
_atom_site_fract_x
_atom_site_fract_y
_atom_site_fract_z
_atom_site_U_iso_or_equiv
_atom_site_adp_type
_atom_site_occupancy
_atom_site_site_symmetry_order
_atom_site_calc_flag
_atom_site_refinement_flags_posn
_atom_site_refinement_flags_adp
_atom_site_refinement_flags_occupancy
_atom_site_disorder_assembly
_atom_site_disorder_group
Pb1 Pb 0.500000 -0.500000 0.000000 0.03838(13) Uani 1 2 d S T P . .
I2 I 0.49614(4) -0.19457(7) 0.18766(7) 0.04769(17) Uani 1 1 d . . . . .
I3 I 0.71992(5) -0.47130(8) 0.11544(8) 0.05646(19) Uani 1 1 d . . . . .
N1 N 0.6861(6) -0.0899(10) 0.0112(11) 0.065(2) Uani 1 1 d . . . . .
H1A H 0.700127 -0.058256 -0.077081 0.078 Uiso 1 1 calc GR . . . .
H1B H 0.631241 -0.054784 0.012741 0.078 Uiso 1 1 calc GR . . . .
H1C H 0.683913 -0.186132 0.009835 0.078 Uiso 1 1 calc GR . . . .
C2 C 0.7542(8) -0.0430(13) 0.1508(15) 0.070(3) Uani 1 1 d . . . . .
H2 H 0.744951 -0.091209 0.246911 0.084 Uiso 1 1 calc R . . . .
C3 C 0.8497(9) -0.0841(19) 0.131(2) 0.103(5) Uani 1 1 d . . . . .
H3A H 0.845625 -0.181027 0.086493 0.123 Uiso 1 1 calc R . . . .
H3B H 0.863611 -0.019029 0.052397 0.123 Uiso 1 1 calc R . . . .
C4 C 0.7470(12) 0.1224(14) 0.169(2) 0.123(6) Uani 1 1 d . . . . .
H4A H 0.759979 0.169717 0.077953 0.184 Uiso 1 1 calc GR . . . .
H4B H 0.790986 0.153414 0.267386 0.184 Uiso 1 1 calc GR . . . .
H4C H 0.685657 0.147122 0.172620 0.184 Uiso 1 1 calc GR . . . .
C5 C 0.9260(14) -0.080(3) 0.277(3) 0.199(12) Uani 1 1 d . . . . .
H5A H 0.907702 -0.132621 0.360557 0.239 Uiso 1 1 calc R . . . .
H5B H 0.935768 0.019841 0.311561 0.239 Uiso 1 1 calc R . . . .
C6 C 1.0142(15) -0.138(3) 0.267(4) 0.263(18) Uani 1 1 d . . . . .
H6A H 1.056317 -0.142832 0.374421 0.395 Uiso 1 1 calc GR . . . .
H6B H 1.039531 -0.076828 0.200214 0.395 Uiso 1 1 calc GR . . . .
H6C H 1.005116 -0.233804 0.221491 0.395 Uiso 1 1 calc GR . . . .

loop_
_atom_site_aniso_label
_atom_site_aniso_U_11
_atom_site_aniso_U_22
_atom_site_aniso_U_33
_atom_site_aniso_U_23
_atom_site_aniso_U_13
_atom_site_aniso_U_12
Pb1 0.0463(3) 0.0339(2) 0.0355(2) 0.00009(19) 0.01236(19) -0.0017(2)
I2 0.0606(4) 0.0424(4) 0.0414(3) -0.0117(3) 0.0164(3) 0.0037(3)
I3 0.0513(4) 0.0551(4) 0.0635(4) 0.0021(3) 0.0169(3) 0.0039(3)
N1 0.079(6) 0.053(5) 0.066(6) 0.007(5) 0.025(5) 0.014(5)
C2 0.079(8) 0.057(7) 0.069(7) 0.008(6) 0.010(6) 0.017(6)
C3 0.065(8) 0.107(12) 0.123(13) 0.001(10) 0.004(8) -0.009(8)
C4 0.167(17) 0.045(8) 0.141(15) -0.030(9) 0.015(12) -0.018(9)
C5 0.100(15) 0.17(2) 0.29(3) 0.03(2) -0.010(19) 0.020(15)
C6 0.081(15) 0.26(4) 0.42(5) -0.09(3) 0.02(2) 0.005(19)

_geom_special_details            
;
 All esds (except the esd in the dihedral angle between two l.s. planes)
 are estimated using the full covariance matrix.  The cell esds are taken
 into account individually in the estimation of esds in distances, angles
 and torsion angles; correlations between esds in cell parameters are only
 used when they are defined by crystal symmetry.  An approximate (isotropic)
 treatment of cell esds is used for estimating esds involving l.s. planes.
;
loop_
_geom_bond_atom_site_label_1
_geom_bond_atom_site_label_2
_geom_bond_distance
_geom_bond_site_symmetry_2
_geom_bond_publ_flag
Pb1 I2 3.2130(6) 4 ?
Pb1 I2 3.2572(6) . ?
Pb1 I2 3.2572(6) 3_645 ?
Pb1 I2 3.2130(6) 2_645 ?
Pb1 I3 3.1893(7) 3_645 ?
Pb1 I3 3.1893(7) . ?
N1 C2 1.410(14) . ?
C2 C3 1.539(17) . ?
C2 C4 1.544(17) . ?
C3 C5 1.44(2) . ?
C5 C6 1.45(3) . ?

loop_
_geom_angle_atom_site_label_1
_geom_angle_atom_site_label_2
_geom_angle_atom_site_label_3
_geom_angle
_geom_angle_site_symmetry_1
_geom_angle_site_symmetry_3
_geom_angle_publ_flag
I2 Pb1 I2 180.00(2) 4 2_645 ?
I2 Pb1 I2 180.0 3_645 . ?
I2 Pb1 I2 85.895(6) 4 . ?
I2 Pb1 I2 85.895(6) 2_645 3_645 ?
I2 Pb1 I2 94.105(6) 4 3_645 ?
I2 Pb1 I2 94.105(6) 2_645 . ?
I3 Pb1 I2 93.777(17) 3_645 . ?
I3 Pb1 I2 86.223(17) 3_645 3_645 ?
I3 Pb1 I2 90.639(17) . 2_645 ?
I3 Pb1 I2 89.361(17) . 4 ?
I3 Pb1 I2 93.776(17) . 3_645 ?
I3 Pb1 I2 86.224(17) . . ?
I3 Pb1 I2 89.361(17) 3_645 2_645 ?
I3 Pb1 I2 90.639(17) 3_645 4 ?
I3 Pb1 I3 180.0 3_645 . ?
Pb1 I2 Pb1 153.90(2) 2_655 . ?
N1 C2 C3 108.2(10) . . ?
N1 C2 C4 109.6(10) . . ?
C3 C2 C4 110.4(13) . . ?
C5 C3 C2 116.3(17) . . ?
C3 C5 C6 118(3) . . ?

_iucr_refine_instructions_details 
;
TITL 1Meba_5_P21c in P21/c #14
    1meba_5_p21c.res
    created by SHELXL-2016/6 at 15:35:03 on 02-Jul-2018
REM reset to P21/c #14
CELL 0.71073 15.0424 9.2398 8.5756 90 106.1553 90
ZERR 2 0.0008 0.0004 0.0005 0 0.0025 0
LATT 1
SYMM -X,0.5+Y,0.5-Z
SFAC C H I N Pb
UNIT 20 56 8 4 2

L.S. 10 0 0
PLAN  5
SIZE 0.084 0.089 0.101
TEMP 0
fmap 2 53
acta
OMIT 1 0 0
OMIT 2 0 0
OMIT 1 1 0
REM <olex2.extras>
REM <HklSrc "%.\\1Meba_5_P21c.hkl">
REM </olex2.extras>

WGHT    0.000100   11.591701
FVAR       0.06989
PB1   5    0.500000   -0.500000    0.000000    10.50000    0.04627    0.03393 =
         0.03554    0.00009    0.01236   -0.00166
I2    3    0.496138   -0.194571    0.187657    11.00000    0.06063    0.04235 =
         0.04139   -0.01169    0.01637    0.00369
I3    3    0.719922   -0.471296    0.115444    11.00000    0.05131    0.05514 =
         0.06349    0.00214    0.01689    0.00390
N1    4    0.686093   -0.089870    0.011209    11.00000    0.07878    0.05293 =
         0.06630    0.00666    0.02547    0.01369
AFIX 137
H1A   2    0.700127   -0.058256   -0.077081    11.00000   -1.20000
H1B   2    0.631241   -0.054784    0.012741    11.00000   -1.20000
H1C   2    0.683913   -0.186132    0.009835    11.00000   -1.20000
AFIX   0
C2    1    0.754202   -0.043043    0.150812    11.00000    0.07851    0.05718 =
         0.06915    0.00834    0.01016    0.01693
AFIX  13
H2    2    0.744951   -0.091209    0.246911    11.00000   -1.20000
AFIX   0
C3    1    0.849688   -0.084050    0.131251    11.00000    0.06503    0.10733 =
         0.12290    0.00136    0.00394   -0.00936
AFIX  23
H3A   2    0.845625   -0.181027    0.086493    11.00000   -1.20000
H3B   2    0.863611   -0.019029    0.052397    11.00000   -1.20000
AFIX   0
C4    1    0.747028    0.122447    0.168903    11.00000    0.16662    0.04484 =
         0.14075   -0.03043    0.01525   -0.01844
AFIX 137
H4A   2    0.759979    0.169717    0.077953    11.00000   -1.50000
H4B   2    0.790986    0.153414    0.267386    11.00000   -1.50000
H4C   2    0.685657    0.147122    0.172620    11.00000   -1.50000
AFIX   0
C5    1    0.926012   -0.080149    0.276509    11.00000    0.10011    0.16616 =
         0.29291    0.02919   -0.00987    0.01959
AFIX  23
H5A   2    0.907702   -0.132621    0.360557    11.00000   -1.20000
H5B   2    0.935768    0.019841    0.311561    11.00000   -1.20000
AFIX   0
C6    1    1.014239   -0.138347    0.267384    11.00000    0.08119    0.26195 =
         0.41717   -0.09006    0.02127    0.00496
AFIX 137
H6A   2    1.056317   -0.142832    0.374421    11.00000   -1.50000
H6B   2    1.039531   -0.076828    0.200214    11.00000   -1.50000
H6C   2    1.005116   -0.233804    0.221491    11.00000   -1.50000
AFIX   0
HKLF 4


REM  1Meba_5_P21c in P21/c #14
REM R1 =  0.0314 for    2125 Fo > 4sig(Fo)  and  0.0360 for all    2354 data
REM     82 parameters refined using      0 restraints

END  
     
WGHT      0.0000     11.5916 

REM Highest difference peak  0.811,  deepest hole -0.983,  1-sigma level  0.152
Q1    1   0.7187 -0.5602  0.0468  11.00000  0.05    0.81
Q2    1   0.7313 -0.5615  0.1814  11.00000  0.05    0.80
Q3    1   0.4927 -0.1847  0.3936  11.00000  0.05    0.65
Q4    1   0.5623 -0.5002 -0.0176  11.00000  0.05    0.64
Q5    1   0.4991 -0.2128  0.0856  11.00000  0.05    0.63

  REM The information below was added by Olex2.
  REM
  REM R1 = 0.0314 for 2125 Fo > 4sig(Fo) and 0.0360 for all 13347 data
  REM n/a parameters refined using n/a restraints
  REM Highest difference peak 0.81, deepest hole -0.98
  REM Mean Shift 0, Max Shift 0.000.

  REM +++ Tabular Listing of Refinement Information +++
  REM R1_all = 0.0360
  REM R1_gt = 0.0314
  REM wR_ref = 0.0724
  REM GOOF = 1.270
  REM Shift_max = 0.000
  REM Shift_mean = 0
  REM Reflections_all = 13347
  REM Reflections_gt = 2125
  REM Parameters = n/a
  REM Hole = -0.98
  REM Peak = 0.81
  REM Flack = n/a

  
;
_olex2_date_sample_data_collection 2018-06-08
_olex2_date_sample_submission    2018-06-08
_olex2_submission_special_instructions 'No special instructions were received'
####################################################################### 
# 
# This file contains crystal structure data downloaded from the 
# Cambridge Structural Database (CSD) hosted by the Cambridge 
# Crystallographic Data Centre (CCDC).
# 
# Full information about CCDC data access policies and citation 
# guidelines are available at http://www.ccdc.cam.ac.uk/access/V1 
# 
# Audit and citation data items may have been added by the CCDC. 
# Please retain this information to preserve the provenance of 
# this file and to allow appropriate attribution of the data. 
# 
#######################################################################

data_1me-pa_roomt_feb
_database_code_depnum_ccdc_archive 'CCDC 1863837'
_audit_update_record             
;
2018-08-24 deposited with the CCDC.
2018-11-09 downloaded from the CCDC.
;
_audit_creation_date             2018-03-08
_audit_creation_method           
;
Olex2 1.2
(compiled 2017.08.10 svn.r3458 for OlexSys, GUI svn.r5381)
;
_shelx_SHELXL_version_number     2014/7
_chemical_name_common            ?
_chemical_name_systematic        ?
_chemical_formula_moiety         '0.5(I8 Pb2), C8 H26 N2'
_chemical_formula_sum            'C8 H26 I4 N2 Pb'
_chemical_formula_weight         865.10
_chemical_melting_point          ?
loop_
_atom_type_symbol
_atom_type_description
_atom_type_scat_dispersion_real
_atom_type_scat_dispersion_imag
_atom_type_scat_source
C C 0.0033 0.0016 'International Tables Vol C Tables 4.2.6.8 and 6.1.1.4'
H H 0.0000 0.0000 'International Tables Vol C Tables 4.2.6.8 and 6.1.1.4'
I I -0.4742 1.8119 'International Tables Vol C Tables 4.2.6.8 and 6.1.1.4'
N N 0.0061 0.0033 'International Tables Vol C Tables 4.2.6.8 and 6.1.1.4'
Pb Pb -3.3944 10.1111 'International Tables Vol C Tables 4.2.6.8 and 6.1.1.4'

_shelx_space_group_comment       
;
The symmetry employed for this shelxl refinement is uniquely defined
by the following loop, which should always be used as a source of
symmetry information in preference to the above space-group names.
They are only intended as comments.
;
_space_group_crystal_system      tetragonal
_space_group_IT_number           138
_space_group_name_H-M_alt        'P 42/n c m'
_space_group_name_Hall           '-P 4ac 2ac'
loop_
_space_group_symop_operation_xyz
'x, y, z'
'-y+1/2, x, z+1/2'
'-x+1/2, -y+1/2, z'
'y, -x+1/2, z+1/2'
'x+1/2, -y, -z+1/2'
'-x, y+1/2, -z+1/2'
'y+1/2, x+1/2, -z'
'-y, -x, -z'
'-x, -y, -z'
'y-1/2, -x, -z-1/2'
'x-1/2, y-1/2, -z'
'-y, x-1/2, -z-1/2'
'-x-1/2, y, z-1/2'
'x, -y-1/2, z-1/2'
'-y-1/2, -x-1/2, z'
'y, x, z'

_cell_length_a                   8.9353(2)
_cell_length_b                   8.9353(2)
_cell_length_c                   24.9636(13)
_cell_angle_alpha                90
_cell_angle_beta                 90
_cell_angle_gamma                90
_cell_volume                     1993.10(15)
_cell_formula_units_Z            4
_cell_measurement_reflns_used    6263
_cell_measurement_temperature    293(2)
_cell_measurement_theta_max      30.2310
_cell_measurement_theta_min      2.7640
_shelx_estimated_absorpt_T_max   ?
_shelx_estimated_absorpt_T_min   ?
_exptl_absorpt_coefficient_mu    14.644
_exptl_absorpt_correction_T_max  1.000
_exptl_absorpt_correction_T_min  0.576
_exptl_absorpt_correction_type   gaussian
_exptl_absorpt_process_details   ?
_exptl_absorpt_special_details   ?
_exptl_crystal_colour            'metallic orange'
_exptl_crystal_colour_lustre     metallic
_exptl_crystal_colour_primary    orange
_exptl_crystal_density_diffrn    2.883
_exptl_crystal_density_meas      ?
_exptl_crystal_density_method    ?
_exptl_crystal_description       block
_exptl_crystal_F_000             1528
_exptl_crystal_size_max          0.321
_exptl_crystal_size_mid          0.173
_exptl_crystal_size_min          0.025
_exptl_transmission_factor_max   ?
_exptl_transmission_factor_min   ?
_diffrn_reflns_av_R_equivalents  0.0251
_diffrn_reflns_av_unetI/netI     0.0144
_diffrn_reflns_Laue_measured_fraction_full 0.999
_diffrn_reflns_Laue_measured_fraction_max 0.999
_diffrn_reflns_limit_h_max       10
_diffrn_reflns_limit_h_min       -10
_diffrn_reflns_limit_k_max       10
_diffrn_reflns_limit_k_min       -10
_diffrn_reflns_limit_l_max       29
_diffrn_reflns_limit_l_min       -29
_diffrn_reflns_number            11096
_diffrn_reflns_point_group_measured_fraction_full 0.999
_diffrn_reflns_point_group_measured_fraction_max 0.999
_diffrn_reflns_theta_full        25.025
_diffrn_reflns_theta_max         25.025
_diffrn_reflns_theta_min         2.804
_diffrn_ambient_temperature      293(2)
_diffrn_detector_area_resol_mean ?
_diffrn_measured_fraction_theta_full 0.999
_diffrn_measured_fraction_theta_max 0.999
_diffrn_measurement_device_type  'XtaLAB Synergy, Dualflex, HyPix'
_diffrn_measurement_method       '\w scans'
_diffrn_standards_number         0
_diffrn_standards_interval_count 0
_diffrn_standards_interval_time  0
_diffrn_standards_decay_%        0
_diffrn_radiation_type           MoK\a
_diffrn_radiation_wavelength     0.71073
_diffrn_source                   'microfocused sealed tube'
_reflns_Friedel_coverage         0.000
_reflns_Friedel_fraction_full    .
_reflns_Friedel_fraction_max     .
_reflns_number_gt                905
_reflns_number_total             972
_reflns_special_details          
;
 Reflections were merged by SHELXL according to the crystal
 class for the calculation of statistics and refinement.
 
 _reflns_Friedel_fraction is defined as the number of unique
 Friedel pairs measured divided by the number that would be
 possible theoretically, ignoring centric projections and
 systematic absences.
;
_reflns_threshold_expression     'I > 2\s(I)'
_computing_cell_refinement       'CrysAlisPro 1.171.40.3a (Rigaku OD, 2018)'

_computing_data_collection       'CrysAlisPro 1.171.40.3a (Rigaku OD, 2018)'

_computing_data_reduction        'CrysAlisPro 1.171.40.3a (Rigaku OD, 2018)'

_computing_molecular_graphics    'Olex2 (Dolomanov et al., 2009)'
_computing_publication_material  'Olex2 (Dolomanov et al., 2009)'
_computing_structure_refinement  'ShelXL (Sheldrick, 2015)'
_computing_structure_solution    'ShelXT (Sheldrick, 2015)'
_refine_diff_density_max         2.749
_refine_diff_density_min         -2.003
_refine_diff_density_rms         0.300
_refine_ls_extinction_coef       .
_refine_ls_extinction_method     none
_refine_ls_goodness_of_fit_ref   1.145
_refine_ls_hydrogen_treatment    constr
_refine_ls_matrix_type           full
_refine_ls_number_parameters     38
_refine_ls_number_reflns         972
_refine_ls_number_restraints     29
_refine_ls_R_factor_all          0.0627
_refine_ls_R_factor_gt           0.0609
_refine_ls_restrained_S_all      1.129
_refine_ls_shift/su_max          1.026
_refine_ls_shift/su_mean         0.087
_refine_ls_structure_factor_coef Fsqd
_refine_ls_weighting_details     
'w=1/[\s^2^(Fo^2^)+(0.1568P)^2^+7.2173P] where P=(Fo^2^+2Fc^2^)/3'
_refine_ls_weighting_scheme      calc
_refine_ls_wR_factor_gt          0.2229
_refine_ls_wR_factor_ref         0.2263
_refine_special_details          ?
_olex2_refinement_description    
;
1. Fixed Uiso
 At 1.2 times of:
  All C(H,H) groups, All N(H,H,H) groups
 At 1.5 times of:
  All C(H,H,H) groups
2. Restrained distances
 N1-C3
 1.47 with sigma of 0.02
 C4-C8
 1.54 with sigma of 0.02
 C8-C4 \\sim C4-C3
 with sigma of 0.001
 C5-C3 \\sim C4-C3
 with sigma of 0.001
 C8-C4 \\sim C4-C3 \\sim C5-C3
 with sigma of 0.005
3. Uiso/Uaniso restraints and constraints
Uanis(C8) = Uanis(C4) = Uanis(C3) = Uanis(N1)
Uanis(C8) = Uanis(C4) = Uanis(C5) = Uanis(C3) = Uanis(N1)
Uanis(C3) = Uanis(C8)
4. Rigid body (RIGU) restrains
 N1, C3, C4, C5, C8
 with sigma for 1-2 distances of 0.001 and sigma for 1-3 distances of 0.001
 C8
 with sigma for 1-2 distances of 0.001 and sigma for 1-3 distances of 0.001
5. Others
 Fixed Sof: H1A(0.5) H1B(0.5) H1C(0.5) C4(0.5) H4A(0.5) H4B(0.5) C8(0.5)
 H8A(0.5) H8B(0.5) H8C(0.5) C5(0.5) H5A(0.5) H5B(0.5) H5C(0.5)
6.a Ternary CH refined with riding coordinates:
 C3(H3B), C3(H3A)
6.b Secondary CH2 refined with riding coordinates:
 C4(H4A,H4B)
6.c Idealised Me refined as rotating group:
 N1(H1A,H1B,H1C), C8(H8A,H8B,H8C), C5(H5A,H5B,H5C)
;
_atom_sites_solution_hydrogens   geom
_atom_sites_solution_primary     direct
_atom_sites_solution_secondary   ?
loop_
_atom_site_label
_atom_site_type_symbol
_atom_site_fract_x
_atom_site_fract_y
_atom_site_fract_z
_atom_site_U_iso_or_equiv
_atom_site_adp_type
_atom_site_occupancy
_atom_site_site_symmetry_order
_atom_site_calc_flag
_atom_site_refinement_flags_posn
_atom_site_refinement_flags_adp
_atom_site_refinement_flags_occupancy
_atom_site_disorder_assembly
_atom_site_disorder_group
Pb1 Pb 0.5000 0.5000 0.5000 0.0812(6) Uani 1 4 d S T P . .
I2 I 0.7500 0.7500 0.47558(8) 0.0755(6) Uani 1 4 d S T P . .
I3 I 0.2500 0.7500 0.5000 0.0849(7) Uani 1 4 d S T P . .
I4 I 0.44138(17) 0.44138(17) 0.37584(7) 0.1213(8) Uani 1 2 d S T P . .
N1 N 0.465(3) 0.035(3) 0.4103(14) 0.151(7) Uani 1 2 d DS TU P D .
H1A H 0.5077 0.1218 0.4189 0.181 Uiso 0.5 1 calc GR . . A -1
H1B H 0.4969 -0.0361 0.4324 0.181 Uiso 0.5 1 calc GR . . A -1
H1C H 0.3659 0.0438 0.4130 0.181 Uiso 0.5 1 calc GR . . A -1
C3 C 0.505(3) -0.005(3) 0.3544(14) 0.151(7) Uani 1 2 d DS TU P . .
H3B H 0.4439 0.0561 0.3302 0.181 Uiso 1 2 calc RS T P B 2
H3A H 0.4373 0.0627 0.3351 0.181 Uiso 1 2 calc RS T P C 1
C4 C 0.667(2) 0.005(5) 0.3361(9) 0.151(7) Uani 0.5 1 d D U . D 2
H4A H 0.7027 0.1020 0.3483 0.181 Uiso 0.5 1 calc R . . D 2
H4B H 0.7210 -0.0689 0.3569 0.181 Uiso 0.5 1 calc R . . D 2
C8 C 0.723(6) -0.011(4) 0.2789(10) 0.151(7) Uani 0.5 1 d D U . D 2
H8A H 0.8264 0.0190 0.2771 0.226 Uiso 0.5 1 calc GR . . D 2
H8B H 0.6647 0.0508 0.2555 0.226 Uiso 0.5 1 calc GR . . D 2
H8C H 0.7147 -0.1138 0.2679 0.226 Uiso 0.5 1 calc GR . . D 2
C5 C 0.433(4) -0.154(3) 0.340(2) 0.151(7) Uani 0.5 1 d D U . D 1
H5A H 0.3294 -0.1382 0.3312 0.226 Uiso 0.5 1 calc GR . . D 1
H5B H 0.4392 -0.2204 0.3704 0.226 Uiso 0.5 1 calc GR . . D 1
H5C H 0.4837 -0.1974 0.3102 0.226 Uiso 0.5 1 calc GR . . D 1

loop_
_atom_site_aniso_label
_atom_site_aniso_U_11
_atom_site_aniso_U_22
_atom_site_aniso_U_33
_atom_site_aniso_U_23
_atom_site_aniso_U_13
_atom_site_aniso_U_12
Pb1 0.0748(7) 0.0748(7) 0.0942(9) -0.0048(3) -0.0048(3) -0.0163(4)
I2 0.0665(7) 0.0665(7) 0.0933(12) 0.000 0.000 -0.0281(6)
I3 0.0677(7) 0.0677(7) 0.1191(17) 0.000 0.000 0.0116(7)
I4 0.1375(11) 0.1375(11) 0.0888(10) -0.0016(7) -0.0016(7) -0.0164(12)
N1 0.149(11) 0.149(11) 0.154(16) -0.029(9) 0.029(9) 0.001(11)
C3 0.149(11) 0.149(11) 0.154(16) -0.029(9) 0.029(9) 0.001(11)
C4 0.149(11) 0.149(11) 0.154(16) -0.029(9) 0.029(9) 0.001(11)
C8 0.149(11) 0.149(11) 0.154(16) -0.029(9) 0.029(9) 0.001(11)
C5 0.149(11) 0.149(11) 0.154(16) -0.029(9) 0.029(9) 0.001(11)

_geom_special_details            
;
 All esds (except the esd in the dihedral angle between two l.s. planes)
 are estimated using the full covariance matrix.  The cell esds are taken
 into account individually in the estimation of esds in distances, angles
 and torsion angles; correlations between esds in cell parameters are only
 used when they are defined by crystal symmetry.  An approximate (isotropic)
 treatment of cell esds is used for estimating esds involving l.s. planes.
;
loop_
_geom_bond_atom_site_label_1
_geom_bond_atom_site_label_2
_geom_bond_distance
_geom_bond_site_symmetry_2
_geom_bond_publ_flag
Pb1 I2 3.2174(4) 9_666 ?
Pb1 I2 3.2174(4) . ?
Pb1 I3 3.15912(9) 9_666 ?
Pb1 I3 3.15912(9) . ?
Pb1 I4 3.1867(19) . ?
Pb1 I4 3.1868(19) 9_666 ?
I2 Pb1 3.2174(4) 3_665 ?
I3 Pb1 3.15912(9) 3_565 ?
N1 H1A 0.8904 . ?
N1 H1B 0.8904 . ?
N1 H1C 0.8904 . ?
N1 C3 1.484(19) . ?
C3 H3B 0.9800 . ?
C3 H3A 0.9800 . ?
C3 C4 1.522(15) 15_665 ?
C3 C4 1.522(14) . ?
C3 C5 1.522(15) . ?
C3 C5 1.522(15) 15_665 ?
C4 H4A 0.9700 . ?
C4 H4B 0.9700 . ?
C4 C8 1.522(15) . ?
C8 H8A 0.9621 . ?
C8 H8B 0.9620 . ?
C8 H8C 0.9622 . ?
C5 H5A 0.9775 . ?
C5 H5B 0.9773 . ?
C5 H5C 0.9778 . ?

loop_
_geom_angle_atom_site_label_1
_geom_angle_atom_site_label_2
_geom_angle_atom_site_label_3
_geom_angle
_geom_angle_site_symmetry_1
_geom_angle_site_symmetry_3
_geom_angle_publ_flag
I2 Pb1 I2 180.0 . 9_666 ?
I3 Pb1 I2 90.0 9_666 9_666 ?
I3 Pb1 I2 90.0 . 9_666 ?
I3 Pb1 I2 90.0 9_666 . ?
I3 Pb1 I2 90.0 . . ?
I3 Pb1 I3 180.0 9_666 . ?
I3 Pb1 I4 90.0 9_666 9_666 ?
I3 Pb1 I4 90.0 . . ?
I3 Pb1 I4 90.0 . 9_666 ?
I3 Pb1 I4 90.0 9_666 . ?
I4 Pb1 I2 87.48(5) . 9_666 ?
I4 Pb1 I2 87.48(5) 9_666 . ?
I4 Pb1 I2 92.52(5) 9_666 9_666 ?
I4 Pb1 I2 92.52(5) . . ?
I4 Pb1 I4 180.0 . 9_666 ?
Pb1 I2 Pb1 158.16(7) 3_665 . ?
Pb1 I3 Pb1 180.0 3_565 . ?
H1A N1 H1B 109.4 . . ?
H1A N1 H1C 109.4 . . ?
H1B N1 H1C 109.4 . . ?
C3 N1 H1A 109.5 . . ?
C3 N1 H1B 109.5 . . ?
C3 N1 H1C 109.6 . . ?
N1 C3 H3B 108.3 . . ?
N1 C3 H3A 99.5 . . ?
N1 C3 C4 120(2) . 15_665 ?
N1 C3 C4 120(2) . . ?
N1 C3 C5 109(2) . 15_665 ?
N1 C3 C5 109(2) . . ?
C4 C3 H3B 108.1 15_665 . ?
C4 C3 H3B 108.1 . . ?
C4 C3 C4 91(4) 15_665 . ?
C5 C3 H3A 99.4 15_665 . ?
C5 C3 H3A 99.4 . . ?
C5 C3 C5 134(4) . 15_665 ?
C3 C4 H4A 106.0 . . ?
C3 C4 H4B 105.5 . . ?
H4A C4 H4B 106.2 . . ?
C8 C4 C3 126(3) . . ?
C8 C4 H4A 106.1 . . ?
C8 C4 H4B 105.4 . . ?
C4 C8 H8A 109.5 . . ?
C4 C8 H8B 109.4 . . ?
C4 C8 H8C 110.1 . . ?
H8A C8 H8B 109.3 . . ?
H8A C8 H8C 109.3 . . ?
H8B C8 H8C 109.2 . . ?
C3 C5 H5A 111.2 . . ?
C3 C5 H5B 111.0 . . ?
C3 C5 H5C 111.4 . . ?
H5A C5 H5B 107.7 . . ?
H5A C5 H5C 107.7 . . ?
H5B C5 H5C 107.6 . . ?

loop_
_geom_torsion_atom_site_label_1
_geom_torsion_atom_site_label_2
_geom_torsion_atom_site_label_3
_geom_torsion_atom_site_label_4
_geom_torsion
_geom_torsion_site_symmetry_1
_geom_torsion_site_symmetry_2
_geom_torsion_site_symmetry_3
_geom_torsion_site_symmetry_4
_geom_torsion_publ_flag
N1 C3 C4 C8 -171(4) . . . . ?
C4 C3 C4 C8 63(6) 15_665 . . . ?

_shelx_res_file                  
;
    1me-pa_roomt_feb.res created by SHELXL-2014/7

TITL Me-PA_RoomT in P4(2)/ncm
CELL 0.71073 8.935346 8.935346 24.963554 90 90 90
ZERR 4 0.000237 0.000237 0.001316 0 0 0
LATT 1
SYMM 0.5-Y,+X,0.5+Z
SYMM 0.5-X,0.5-Y,+Z
SYMM +Y,0.5-X,0.5+Z
SYMM 0.5+X,-Y,0.5-Z
SYMM -X,0.5+Y,0.5-Z
SYMM 0.5+Y,0.5+X,-Z
SYMM -Y,-X,-Z
SFAC C H I N Pb
UNIT 32 104 16 8 4
DFIX 1.47 N1 C3
DFIX 1.54 C4 C8
SADI 0.001 C8 C4 C4 C3
SADI 0.001 C5 C3 C4 C3
SADI 0.005 C8 C4 C4 C3 C5 C3
RIGU 0.001 0.001 N1 C3 C4 C5 C8
RIGU 0.001 0.001 C8
EADP C8 C4 C3 N1
EADP C8 C4 C5 C3 N1
EADP C3 C8

L.S. 20
PLAN  1
FREE C8 C5
MORE -1
BOND $H
CONF
fmap 2 53
acta 52
SHEL 10 0.84
REM <olex2.extras>
REM <HklSrc "%.\\1Me-PA_RoomT_Feb.hkl">
REM </olex2.extras>

WGHT    0.156800    7.217300
FVAR       0.46041
PB1   5    0.500000    0.500000    0.500000    10.25000    0.07478    0.07478 =
         0.09416   -0.00478   -0.00478   -0.01633
I2    3    0.750000    0.750000    0.475582    10.25000    0.06654    0.06654 =
         0.09329    0.00000    0.00000   -0.02807
I3    3    0.250000    0.750000    0.500000    10.25000    0.06774    0.06774 =
         0.11914    0.00000    0.00000    0.01157
I4    3    0.441380    0.441380    0.375841    10.50000    0.13748    0.13748 =
         0.08881   -0.00158   -0.00158   -0.01636
N1    4    0.464837    0.035163    0.410282    10.50000    0.14873    0.14873 =
         0.15435   -0.02918    0.02918    0.00077
PART -1
AFIX 137
H1A   2    0.507711    0.121778    0.418907    10.50000   -1.20000
H1B   2    0.496868   -0.036070    0.432408    10.50000   -1.20000
H1C   2    0.365909    0.043803    0.413045    10.50000   -1.20000
AFIX   0
PART 0
C3    1    0.504901   -0.004901    0.354392    10.50000    0.14873    0.14873 =
         0.15435   -0.02918    0.02918    0.00077
PART 2
AFIX  13
H3B   2    0.443867    0.056138    0.330173    10.50000   -1.20000
AFIX  13
PART 0
PART 1
H3A   2    0.437320    0.062683    0.335136    10.50000   -1.20000
AFIX   0
PART 0
PART 2
C4    1    0.667069    0.005272    0.336099    10.50000    0.14873    0.14873 =
         0.15435   -0.02918    0.02918    0.00077
AFIX  23
H4A   2    0.702693    0.102012    0.348274    10.50000   -1.20000
H4B   2    0.720993   -0.068934    0.356879    10.50000   -1.20000
AFIX   0
C8    1    0.723442   -0.011188    0.278850    10.50000    0.14873    0.14873 =
         0.15435   -0.02918    0.02918    0.00077
AFIX 137
H8A   2    0.826422    0.019038    0.277073    10.50000   -1.50000
H8B   2    0.664739    0.050805    0.255505    10.50000   -1.50000
H8C   2    0.714713   -0.113785    0.267873    10.50000   -1.50000
AFIX   0
PART 0
PART 1
C5    1    0.432613   -0.153975    0.340230    10.50000    0.14873    0.14873 =
         0.15435   -0.02918    0.02918    0.00077
AFIX 137
H5A   2    0.329371   -0.138151    0.331220    10.50000   -1.50000
H5B   2    0.439174   -0.220418    0.370359    10.50000   -1.50000
H5C   2    0.483698   -0.197384    0.310179    10.50000   -1.50000
AFIX   0
HKLF 4

REM  Me-PA_RoomT in P4(2)/ncm
REM R1 =  0.0609 for     905 Fo > 4sig(Fo)  and  0.0627 for all     972 data
REM     38 parameters refined using     29 restraints

END

WGHT      0.1570      7.0093

REM Highest difference peak  2.749,  deepest hole -2.003,  1-sigma level  0.300
Q1    1   0.2500  0.7500  0.4862  10.50000  0.05    2.33
;
_shelx_res_checksum              47431
_olex2_submission_special_instructions 'No special instructions were received'

# start Validation Reply Form
_vrf_SHFSU01_I                   
;
PROBLEM: The absolute value of parameter shift to su ratio > 0.20
RESPONSE: Room temperature data collection does not allow the hydrogen atoms on the terminal methyl group to cease movement. 
;
_vrf_PLAT080_I                   
;
PROBLEM: Maximum Shift/Error ............................       1.03 Why ? 
RESPONSE: Room temperature data collection does not allow the hydrogen atoms on the terminal methyl group to cease movement.
;
_vrf_PLAT310_I                   
;
PROBLEM: H3A       Deleted (Close to H3B      )  Dist ...      0.148 Ang.  
RESPONSE: Additional hydrogen atom on C3 is the result of disorder related to a special position along the single bond connecting N1 with C3.  They hydrogen atoms have been named repsectively as H3A and H3B.
;
# end Validation Reply Form

####################################################################### 
# 
# This file contains crystal structure data downloaded from the 
# Cambridge Structural Database (CSD) hosted by the Cambridge 
# Crystallographic Data Centre (CCDC).
# 
# Full information about CCDC data access policies and citation 
# guidelines are available at http://www.ccdc.cam.ac.uk/access/V1 
# 
# Audit and citation data items may have been added by the CCDC. 
# Please retain this information to preserve the provenance of 
# this file and to allow appropriate attribution of the data. 
# 
#######################################################################

data_2etha_p21c_08a
_database_code_depnum_ccdc_archive 'CCDC 1863838'
_audit_update_record             
;
2018-08-24 deposited with the CCDC.
2018-11-09 downloaded from the CCDC.
;
_audit_creation_date             2018-08-20
_audit_creation_method           
;
Olex2 1.2
(compiled 2018.05.29 svn.r3508 for OlexSys, GUI svn.r5506)
;
_shelx_SHELXL_version_number     2016/6
_chemical_name_common            ?
_chemical_name_systematic        ?
_chemical_formula_moiety         '0.5(I8 Pb2), 2(C8 H20 N)'
_chemical_formula_sum            'C16 H40 I4 N2 Pb'
_chemical_formula_weight         975.29
_chemical_melting_point          ?
loop_
_atom_type_symbol
_atom_type_description
_atom_type_scat_dispersion_real
_atom_type_scat_dispersion_imag
_atom_type_scat_source
C C 0.0033 0.0016 'International Tables Vol C Tables 4.2.6.8 and 6.1.1.4'
H H 0.0000 0.0000 'International Tables Vol C Tables 4.2.6.8 and 6.1.1.4'
I I -0.4742 1.8119 'International Tables Vol C Tables 4.2.6.8 and 6.1.1.4'
N N 0.0061 0.0033 'International Tables Vol C Tables 4.2.6.8 and 6.1.1.4'
Pb Pb -3.3944 10.1111 'International Tables Vol C Tables 4.2.6.8 and 6.1.1.4'

_shelx_space_group_comment       
;
The symmetry employed for this shelxl refinement is uniquely defined
by the following loop, which should always be used as a source of
symmetry information in preference to the above space-group names.
They are only intended as comments.
;
_space_group_crystal_system      monoclinic
_space_group_IT_number           14
_space_group_name_H-M_alt        'P 1 21/c 1'
_space_group_name_Hall           '-P 2ybc'
loop_
_space_group_symop_operation_xyz
'x, y, z'
'-x, y+1/2, -z+1/2'
'-x, -y, -z'
'x, -y-1/2, z-1/2'

_cell_length_a                   18.6958(7)
_cell_length_b                   8.8497(3)
_cell_length_c                   8.8421(3)
_cell_angle_alpha                90
_cell_angle_beta                 95.3669(12)
_cell_angle_gamma                90
_cell_volume                     1456.53(9)
_cell_formula_units_Z            2
_cell_measurement_reflns_used    7805
_cell_measurement_temperature    273
_cell_measurement_theta_max      25.47
_cell_measurement_theta_min      3.26
_shelx_estimated_absorpt_T_max   ?
_shelx_estimated_absorpt_T_min   ?
_exptl_absorpt_coefficient_mu    10.033
_exptl_absorpt_correction_T_max  ?
_exptl_absorpt_correction_T_min  ?
_exptl_absorpt_correction_type   multi-scan
_exptl_absorpt_process_details   ?
_exptl_absorpt_special_details   ?
_exptl_crystal_colour            'clear orange'
_exptl_crystal_colour_lustre     clear
_exptl_crystal_colour_primary    orange
_exptl_crystal_density_diffrn    2.224
_exptl_crystal_density_meas      ?
_exptl_crystal_density_method    ?
_exptl_crystal_description       plate
_exptl_crystal_F_000             888
_exptl_crystal_size_max          0.185
_exptl_crystal_size_mid          0.146
_exptl_crystal_size_min          0.039
_exptl_transmission_factor_max   0.7455
_exptl_transmission_factor_min   0.5261
_diffrn_reflns_av_R_equivalents  0.0397
_diffrn_reflns_av_unetI/netI     0.0265
_diffrn_reflns_Laue_measured_fraction_full 0.997
_diffrn_reflns_Laue_measured_fraction_max 0.986
_diffrn_reflns_limit_h_max       23
_diffrn_reflns_limit_h_min       -23
_diffrn_reflns_limit_k_max       11
_diffrn_reflns_limit_k_min       -11
_diffrn_reflns_limit_l_max       11
_diffrn_reflns_limit_l_min       -11
_diffrn_reflns_number            22858
_diffrn_reflns_point_group_measured_fraction_full 0.997
_diffrn_reflns_point_group_measured_fraction_max 0.986
_diffrn_reflns_theta_full        25.242
_diffrn_reflns_theta_max         26.681
_diffrn_reflns_theta_min         3.176
_diffrn_ambient_temperature      273.15
_diffrn_detector_area_resol_mean ?
_diffrn_measured_fraction_theta_full 0.997
_diffrn_measured_fraction_theta_max 0.986
_diffrn_measurement_device_type  'Bruker APEX-II CCD'
_diffrn_measurement_method       '\f and \w scans'
_diffrn_radiation_type           MoK\a
_diffrn_radiation_wavelength     0.71073
_diffrn_source                   ?
_diffrn_standards_number         0
_reflns_Friedel_coverage         0.000
_reflns_Friedel_fraction_full    .
_reflns_Friedel_fraction_max     .
_reflns_number_gt                2510
_reflns_number_total             3026
_reflns_special_details          
;
 Reflections were merged by SHELXL according to the crystal
 class for the calculation of statistics and refinement.
 
 _reflns_Friedel_fraction is defined as the number of unique
 Friedel pairs measured divided by the number that would be
 possible theoretically, ignoring centric projections and
 systematic absences.
;
_reflns_threshold_expression     'I > 2\s(I)'
_computing_cell_refinement       ?
_computing_data_collection       ?
_computing_data_reduction        ?
_computing_molecular_graphics    'Olex2 (Dolomanov et al., 2009)'
_computing_publication_material  'Olex2 (Dolomanov et al., 2009)'
_computing_structure_refinement  'ShelXL (Sheldrick, 2015)'
_computing_structure_solution    'ShelXS (Sheldrick, 2008)'
_refine_diff_density_max         0.951
_refine_diff_density_min         -0.641
_refine_diff_density_rms         0.117
_refine_ls_extinction_coef       .
_refine_ls_extinction_method     none
_refine_ls_goodness_of_fit_ref   1.030
_refine_ls_hydrogen_treatment    constr
_refine_ls_matrix_type           full
_refine_ls_number_parameters     97
_refine_ls_number_reflns         3026
_refine_ls_number_restraints     0
_refine_ls_R_factor_all          0.0408
_refine_ls_R_factor_gt           0.0285
_refine_ls_restrained_S_all      1.030
_refine_ls_shift/su_max          0.000
_refine_ls_shift/su_mean         0.000
_refine_ls_structure_factor_coef Fsqd
_refine_ls_weighting_details     
'w=1/[\s^2^(Fo^2^)+(0.0369P)^2^+2.3318P] where P=(Fo^2^+2Fc^2^)/3'
_refine_ls_weighting_scheme      calc
_refine_ls_wR_factor_gt          0.0685
_refine_ls_wR_factor_ref         0.0735
_refine_special_details          ?
_olex2_refinement_description    
;
1. Fixed Uiso
 At 1.2 times of:
  All C(H) groups, All C(H,H) groups, All N(H,H,H) groups
 At 1.5 times of:
  All C(H,H,H) groups
2. Uiso/Uaniso restraints and constraints
Uanis(C7) = Uanis(C8) = Uanis(C9)
3.a Ternary CH refined with riding coordinates:
 C4(H4)
3.b Secondary CH2 refined with riding coordinates:
 C2(H2a,H2b), C3(H3a,H3b), C5(H5a,H5b), C7(H7a,H7b), C8(H8a,H8b)
3.c Idealised Me refined as rotating group:
 N1(H1a,H1b,H1c), C6(H6a,H6b,H6c), C9(H9a,H9b,H9c)
;
_atom_sites_solution_hydrogens   geom
_atom_sites_solution_primary     direct
_atom_sites_solution_secondary   ?
loop_
_atom_site_label
_atom_site_type_symbol
_atom_site_fract_x
_atom_site_fract_y
_atom_site_fract_z
_atom_site_U_iso_or_equiv
_atom_site_adp_type
_atom_site_occupancy
_atom_site_site_symmetry_order
_atom_site_calc_flag
_atom_site_refinement_flags_posn
_atom_site_refinement_flags_adp
_atom_site_refinement_flags_occupancy
_atom_site_disorder_assembly
_atom_site_disorder_group
Pb1 Pb 0.000000 0.000000 1.000000 0.03978(10) Uani 1 2 d S T P . .
I2 I 0.00318(2) 0.30762(4) 0.80813(4) 0.05716(14) Uani 1 1 d . . . . .
I3 I -0.17072(2) 0.02503(5) 0.95239(5) 0.06276(14) Uani 1 1 d . . . . .
N1 N -0.1413(3) 0.0771(7) 0.5528(7) 0.0718(15) Uani 1 1 d . . . . .
H1A H -0.150858 0.171347 0.522087 0.086 Uiso 1 1 calc GR . . . .
H1B H -0.094978 0.057500 0.547119 0.086 Uiso 1 1 calc GR . . . .
H1C H -0.151709 0.066562 0.648468 0.086 Uiso 1 1 calc GR . . . .
C2 C -0.1847(5) -0.0279(11) 0.4559(11) 0.093(3) Uani 1 1 d . . . . .
H2A H -0.161076 -0.043021 0.363965 0.112 Uiso 1 1 calc R . . . .
H2B H -0.184865 -0.124392 0.507820 0.112 Uiso 1 1 calc R . . . .
C3 C -0.3012(6) 0.0861(18) 0.5112(15) 0.141(5) Uani 1 1 d . . . . .
H3A H -0.270422 0.142990 0.585092 0.169 Uiso 1 1 calc R . . . .
H3B H -0.328777 0.159786 0.448885 0.169 Uiso 1 1 calc R . . . .
C4 C -0.2549(7) 0.0125(14) 0.4144(19) 0.158(6) Uani 1 1 d . . . . .
H4 H -0.247304 0.095218 0.343897 0.190 Uiso 1 1 calc R . . . .
C5 C -0.2904(6) -0.1081(14) 0.2992(15) 0.136(4) Uani 1 1 d . . . . .
H5A H -0.253467 -0.149932 0.241440 0.163 Uiso 1 1 calc R . . . .
H5B H -0.309312 -0.190052 0.356547 0.163 Uiso 1 1 calc R . . . .
C6 C -0.3459(8) -0.0513(16) 0.1976(16) 0.146(5) Uani 1 1 d . . . . .
H6A H -0.374220 -0.133614 0.153941 0.218 Uiso 1 1 calc GR . . . .
H6B H -0.325687 0.003936 0.118341 0.218 Uiso 1 1 calc GR . . . .
H6C H -0.375706 0.014607 0.250689 0.218 Uiso 1 1 calc GR . . . .
C7 C -0.3472(11) 0.013(2) 0.588(2) 0.222(6) Uani 1 1 d . . . . .
H7A H -0.320048 -0.066345 0.642271 0.266 Uiso 1 1 calc R . . . .
H7B H -0.380188 -0.036664 0.512459 0.266 Uiso 1 1 calc R . . . .
C8 C -0.3925(10) 0.083(2) 0.6986(19) 0.222(6) Uani 1 1 d . . . . .
H8A H -0.358928 0.127941 0.775744 0.266 Uiso 1 1 calc R . . . .
H8B H -0.417080 0.165941 0.644838 0.266 Uiso 1 1 calc R . . . .
C9 C -0.4421(10) 0.016(2) 0.775(2) 0.222(6) Uani 1 1 d . . . . .
H9A H -0.484920 0.000284 0.707750 0.332 Uiso 1 1 calc GR . . . .
H9B H -0.452861 0.079472 0.857610 0.332 Uiso 1 1 calc GR . . . .
H9C H -0.424234 -0.079455 0.813262 0.332 Uiso 1 1 calc GR . . . .

loop_
_atom_site_aniso_label
_atom_site_aniso_U_11
_atom_site_aniso_U_22
_atom_site_aniso_U_33
_atom_site_aniso_U_23
_atom_site_aniso_U_13
_atom_site_aniso_U_12
Pb1 0.0562(2) 0.03248(15) 0.03110(15) 0.00009(10) 0.00656(12) 0.00074(12)
I2 0.0857(3) 0.0443(2) 0.0409(2) 0.01587(16) 0.00328(18) -0.01116(19)
I3 0.0545(3) 0.0675(3) 0.0670(3) -0.0036(2) 0.0098(2) -0.0046(2)
N1 0.069(4) 0.074(4) 0.071(4) 0.010(3) 0.000(3) 0.003(3)
C2 0.085(6) 0.093(6) 0.102(7) -0.023(5) 0.007(5) -0.013(5)
C3 0.079(7) 0.191(13) 0.154(11) -0.066(10) 0.014(7) -0.020(8)
C4 0.094(8) 0.136(10) 0.239(17) -0.107(10) -0.022(9) 0.000(7)
C5 0.113(8) 0.115(9) 0.171(11) -0.049(8) -0.032(8) -0.008(7)
C6 0.141(12) 0.163(12) 0.132(11) -0.006(9) 0.010(9) -0.029(9)
C7 0.199(11) 0.308(15) 0.166(10) -0.042(8) 0.057(7) -0.125(10)
C8 0.199(11) 0.308(15) 0.166(10) -0.042(8) 0.057(7) -0.125(10)
C9 0.199(11) 0.308(15) 0.166(10) -0.042(8) 0.057(7) -0.125(10)

_geom_special_details            
;
 All esds (except the esd in the dihedral angle between two l.s. planes)
 are estimated using the full covariance matrix.  The cell esds are taken
 into account individually in the estimation of esds in distances, angles
 and torsion angles; correlations between esds in cell parameters are only
 used when they are defined by crystal symmetry.  An approximate (isotropic)
 treatment of cell esds is used for estimating esds involving l.s. planes.
;
loop_
_geom_bond_atom_site_label_1
_geom_bond_atom_site_label_2
_geom_bond_distance
_geom_bond_site_symmetry_2
_geom_bond_publ_flag
Pb1 I2 3.2112(3) . ?
Pb1 I2 3.2085(3) 4_566 ?
Pb1 I2 3.2112(3) 3_557 ?
Pb1 I2 3.2085(3) 2_546 ?
Pb1 I3 3.1877(5) . ?
Pb1 I3 3.1878(5) 3_557 ?
N1 C2 1.457(10) . ?
C2 C4 1.377(14) . ?
C3 C4 1.431(16) . ?
C3 C7 1.312(18) . ?
C4 C5 1.579(13) . ?
C5 C6 1.400(16) . ?
C7 C8 1.49(2) . ?
C8 C9 1.332(18) . ?

loop_
_geom_angle_atom_site_label_1
_geom_angle_atom_site_label_2
_geom_angle_atom_site_label_3
_geom_angle
_geom_angle_site_symmetry_1
_geom_angle_site_symmetry_3
_geom_angle_publ_flag
I2 Pb1 I2 180.0 4_566 2_546 ?
I2 Pb1 I2 180.0 3_557 . ?
I2 Pb1 I2 89.942(4) 4_566 . ?
I2 Pb1 I2 89.942(4) 2_546 3_557 ?
I2 Pb1 I2 90.058(4) 4_566 3_557 ?
I2 Pb1 I2 90.058(4) 2_546 . ?
I3 Pb1 I2 93.492(12) 3_557 . ?
I3 Pb1 I2 90.806(12) . 4_566 ?
I3 Pb1 I2 90.806(12) 3_557 2_546 ?
I3 Pb1 I2 89.194(12) 3_557 4_566 ?
I3 Pb1 I2 86.509(12) 3_557 3_557 ?
I3 Pb1 I2 86.508(12) . . ?
I3 Pb1 I2 89.194(12) . 2_546 ?
I3 Pb1 I2 93.491(12) . 3_557 ?
I3 Pb1 I3 179.999(16) . 3_557 ?
Pb1 I2 Pb1 153.983(14) 2_556 . ?
C4 C2 N1 117.1(8) . . ?
C7 C3 C4 123.2(16) . . ?
C2 C4 C3 125.0(12) . . ?
C2 C4 C5 109.3(9) . . ?
C3 C4 C5 116.9(11) . . ?
C6 C5 C4 114.4(11) . . ?
C3 C7 C8 125.3(18) . . ?
C9 C8 C7 128.1(19) . . ?

_iucr_refine_instructions_details 
;
TITL 2Etha_P21c_08A in P21/c #14
    2etha_p21c_08a.res
    created by SHELXL-2016/6 at 17:51:54 on 04-Jul-2018
REM reset to P21/c #14
CELL 0.71073 18.6958 8.8497 8.8421 90 95.3669 90
ZERR 2 0.0007 0.0003 0.0003 0 0.0012 0
LATT 1
SYMM -X,0.5+Y,0.5-Z
SFAC C H I N Pb
UNIT 32 80 8 4 2
EADP C7 C8 C9

L.S. 4
PLAN  5
TEMP 0
BOND
fmap 2
acta
OMIT 1 0 0
OMIT 2 0 0
OMIT 0 1 1
OMIT -2 1 1
OMIT 1 1 0
REM <olex2.extras>
REM <HklSrc "%.\\2Etha_P21c_08A.hkl">
REM </olex2.extras>

WGHT    0.036900    2.331800
FVAR       0.06642
PB1   5    0.000000    0.000000    1.000000    10.50000    0.05621    0.03248 =
         0.03110    0.00009    0.00656    0.00074
I2    3    0.003178    0.307623    0.808128    11.00000    0.08573    0.04430 =
         0.04094    0.01587    0.00328   -0.01116
I3    3   -0.170715    0.025029    0.952388    11.00000    0.05454    0.06754 =
         0.06698   -0.00365    0.00981   -0.00458
N1    4   -0.141339    0.077105    0.552829    11.00000    0.06853    0.07412 =
         0.07137    0.01031   -0.00004    0.00340
AFIX 137
H1A   2   -0.150858    0.171347    0.522087    11.00000   -1.20000
H1B   2   -0.094978    0.057500    0.547119    11.00000   -1.20000
H1C   2   -0.151709    0.066562    0.648468    11.00000   -1.20000
AFIX   0
C2    1   -0.184685   -0.027852    0.455909    11.00000    0.08455    0.09272 =
         0.10182   -0.02288    0.00671   -0.01284
AFIX  23
H2A   2   -0.161076   -0.043021    0.363965    11.00000   -1.20000
H2B   2   -0.184865   -0.124392    0.507820    11.00000   -1.20000
AFIX   0
C3    1   -0.301228    0.086141    0.511240    11.00000    0.07929    0.19119 =
         0.15358   -0.06587    0.01352   -0.01966
AFIX  23
H3A   2   -0.270422    0.142990    0.585092    11.00000   -1.20000
H3B   2   -0.328777    0.159786    0.448885    11.00000   -1.20000
AFIX   0
C4    1   -0.254895    0.012519    0.414352    11.00000    0.09355    0.13573 =
         0.23919   -0.10681   -0.02155   -0.00023
AFIX  13
H4    2   -0.247304    0.095218    0.343897    11.00000   -1.20000
AFIX   0
C5    1   -0.290424   -0.108140    0.299188    11.00000    0.11316    0.11467 =
         0.17121   -0.04918   -0.03235   -0.00820
AFIX  23
H5A   2   -0.253467   -0.149932    0.241440    11.00000   -1.20000
H5B   2   -0.309312   -0.190052    0.356547    11.00000   -1.20000
AFIX   0
C6    1   -0.345867   -0.051339    0.197552    11.00000    0.14128    0.16309 =
         0.13199   -0.00646    0.01006   -0.02892
AFIX 137
H6A   2   -0.374220   -0.133614    0.153941    11.00000   -1.50000
H6B   2   -0.325687    0.003936    0.118341    11.00000   -1.50000
H6C   2   -0.375706    0.014607    0.250689    11.00000   -1.50000
AFIX   0
C7    1   -0.347215    0.013233    0.587701    11.00000    0.19904    0.30753 =
         0.16562   -0.04181    0.05742   -0.12500
AFIX  23
H7A   2   -0.320048   -0.066345    0.642271    11.00000   -1.20000
H7B   2   -0.380188   -0.036664    0.512459    11.00000   -1.20000
AFIX   0
C8    1   -0.392515    0.082535    0.698603    11.00000    0.19904    0.30753 =
         0.16562   -0.04181    0.05742   -0.12500
AFIX  23
H8A   2   -0.358928    0.127941    0.775744    11.00000   -1.20000
H8B   2   -0.417080    0.165941    0.644838    11.00000   -1.20000
AFIX   0
C9    1   -0.442091    0.016071    0.774609    11.00000    0.19904    0.30753 =
         0.16562   -0.04181    0.05742   -0.12500
AFIX 137
H9A   2   -0.484920    0.000284    0.707750    11.00000   -1.50000
H9B   2   -0.452861    0.079472    0.857610    11.00000   -1.50000
H9C   2   -0.424234   -0.079455    0.813262    11.00000   -1.50000
AFIX   0
HKLF 4


REM  2Etha_P21c_08A in P21/c #14
REM R1 =  0.0285 for    2510 Fo > 4sig(Fo)  and  0.0408 for all    3026 data
REM     97 parameters refined using      0 restraints

END  
     
WGHT      0.0369      2.3317 

REM Highest difference peak  0.951,  deepest hole -0.641,  1-sigma level  0.117
Q1    1   0.0405  0.2743  0.7675  11.00000  0.05    0.95
Q2    1  -0.2537  0.0060  0.3736  11.00000  0.05    0.80
Q3    1  -0.1633  0.1197  0.9425  11.00000  0.05    0.75
Q4    1   0.0212  0.3373  0.8760  11.00000  0.05    0.68
Q5    1  -0.2717 -0.0377  0.5248  11.00000  0.05    0.63

  REM The information below was added by Olex2.
  REM
  REM R1 = 0.0285 for 2510 Fo > 4sig(Fo) and 0.0408 for all 23830 data
  REM n/a parameters refined using n/a restraints
  REM Highest difference peak 0.95, deepest hole -0.64
  REM Mean Shift 0, Max Shift 0.000.

  REM +++ Tabular Listing of Refinement Information +++
  REM R1_all = 0.0408
  REM R1_gt = 0.0285
  REM wR_ref = 0.0735
  REM GOOF = 1.030
  REM Shift_max = 0.000
  REM Shift_mean = 0
  REM Reflections_all = 23830
  REM Reflections_gt = 2510
  REM Parameters = n/a
  REM Hole = -0.64
  REM Peak = 0.95
  REM Flack = n/a

  
;
_olex2_submission_special_instructions 'No special instructions were received'
####################################################################### 
# 
# This file contains crystal structure data downloaded from the 
# Cambridge Structural Database (CSD) hosted by the Cambridge 
# Crystallographic Data Centre (CCDC).
# 
# Full information about CCDC data access policies and citation 
# guidelines are available at http://www.ccdc.cam.ac.uk/access/V1 
# 
# Audit and citation data items may have been added by the CCDC. 
# Please retain this information to preserve the provenance of 
# this file and to allow appropriate attribution of the data. 
# 
#######################################################################

data_1meha_08_p21c
_database_code_depnum_ccdc_archive 'CCDC 1863839'
_audit_update_record             
;
2018-08-24 deposited with the CCDC.
2018-11-09 downloaded from the CCDC.
;
_audit_creation_date             2018-08-20
_audit_creation_method           
;
Olex2 1.2
(compiled 2018.05.29 svn.r3508 for OlexSys, GUI svn.r5506)
;
_shelx_SHELXL_version_number     2016/6
_chemical_name_common            ?
_chemical_name_systematic        ?
_chemical_formula_moiety         '0.5(I8 Pb2), 2(C7 H18 N)'
_chemical_formula_sum            'C14 H36 I4 N2 Pb'
_chemical_formula_weight         947.24
_chemical_melting_point          ?
loop_
_atom_type_symbol
_atom_type_description
_atom_type_scat_dispersion_real
_atom_type_scat_dispersion_imag
_atom_type_scat_source
C C 0.0033 0.0016 'International Tables Vol C Tables 4.2.6.8 and 6.1.1.4'
H H 0.0000 0.0000 'International Tables Vol C Tables 4.2.6.8 and 6.1.1.4'
I I -0.4742 1.8119 'International Tables Vol C Tables 4.2.6.8 and 6.1.1.4'
N N 0.0061 0.0033 'International Tables Vol C Tables 4.2.6.8 and 6.1.1.4'
Pb Pb -3.3944 10.1111 'International Tables Vol C Tables 4.2.6.8 and 6.1.1.4'

_shelx_space_group_comment       
;
The symmetry employed for this shelxl refinement is uniquely defined
by the following loop, which should always be used as a source of
symmetry information in preference to the above space-group names.
They are only intended as comments.
;
_space_group_crystal_system      monoclinic
_space_group_IT_number           14
_space_group_name_H-M_alt        'P 1 21/c 1'
_space_group_name_Hall           '-P 2ybc'
loop_
_space_group_symop_operation_xyz
'x, y, z'
'-x, y+1/2, -z+1/2'
'-x, -y, -z'
'x, -y-1/2, z-1/2'

_cell_length_a                   17.4586(5)
_cell_length_b                   9.2513(3)
_cell_length_c                   8.5864(3)
_cell_angle_alpha                90
_cell_angle_beta                 103.2228(10)
_cell_angle_gamma                90
_cell_volume                     1350.06(8)
_cell_formula_units_Z            2
_cell_measurement_reflns_used    9895
_cell_measurement_temperature    296(2)
_cell_measurement_theta_max      26.05
_cell_measurement_theta_min      3.30
_shelx_estimated_absorpt_T_max   0.690
_shelx_estimated_absorpt_T_min   0.259
_exptl_absorpt_coefficient_mu    10.821
_exptl_absorpt_correction_T_max  ?
_exptl_absorpt_correction_T_min  ?
_exptl_absorpt_correction_type   multi-scan
_exptl_absorpt_process_details   ?
_exptl_absorpt_special_details   ?
_exptl_crystal_colour            'clear light orange'
_exptl_crystal_colour_lustre     clear
_exptl_crystal_colour_modifier   light
_exptl_crystal_colour_primary    orange
_exptl_crystal_density_diffrn    2.330
_exptl_crystal_density_meas      ?
_exptl_crystal_density_method    ?
_exptl_crystal_description       plate
_exptl_crystal_F_000             856
_exptl_crystal_size_max          0.171
_exptl_crystal_size_mid          0.159
_exptl_crystal_size_min          0.037
_exptl_transmission_factor_max   0.7454
_exptl_transmission_factor_min   0.5062
_diffrn_reflns_av_R_equivalents  0.0356
_diffrn_reflns_av_unetI/netI     0.0185
_diffrn_reflns_Laue_measured_fraction_full 0.997
_diffrn_reflns_Laue_measured_fraction_max 0.987
_diffrn_reflns_limit_h_max       21
_diffrn_reflns_limit_h_min       -14
_diffrn_reflns_limit_k_max       11
_diffrn_reflns_limit_k_min       -11
_diffrn_reflns_limit_l_max       10
_diffrn_reflns_limit_l_min       -10
_diffrn_reflns_number            28661
_diffrn_reflns_point_group_measured_fraction_full 0.997
_diffrn_reflns_point_group_measured_fraction_max 0.987
_diffrn_reflns_theta_full        25.242
_diffrn_reflns_theta_max         26.620
_diffrn_reflns_theta_min         3.255
_diffrn_ambient_temperature      296.15
_diffrn_detector_area_resol_mean ?
_diffrn_measured_fraction_theta_full 0.997
_diffrn_measured_fraction_theta_max 0.987
_diffrn_measurement_device_type  'Bruker APEX-II CCD'
_diffrn_measurement_method       '\f and \w scans'
_diffrn_radiation_type           MoK\a
_diffrn_radiation_wavelength     0.71073
_diffrn_source                   ?
_diffrn_standards_number         0
_reflns_Friedel_coverage         0.000
_reflns_Friedel_fraction_full    .
_reflns_Friedel_fraction_max     .
_reflns_number_gt                2447
_reflns_number_total             2797
_reflns_special_details          
;
 Reflections were merged by SHELXL according to the crystal
 class for the calculation of statistics and refinement.
 
 _reflns_Friedel_fraction is defined as the number of unique
 Friedel pairs measured divided by the number that would be
 possible theoretically, ignoring centric projections and
 systematic absences.
;
_reflns_threshold_expression     'I > 2\s(I)'
_computing_cell_refinement       ?
_computing_data_collection       ?
_computing_data_reduction        ?
_computing_molecular_graphics    'Olex2 (Dolomanov et al., 2009)'
_computing_publication_material  'Olex2 (Dolomanov et al., 2009)'
_computing_structure_refinement  'ShelXL (Sheldrick, 2015)'
_computing_structure_solution    'ShelXS (Sheldrick, 2008)'
_refine_diff_density_max         1.109
_refine_diff_density_min         -0.459
_refine_diff_density_rms         0.127
_refine_ls_extinction_coef       .
_refine_ls_extinction_method     none
_refine_ls_goodness_of_fit_ref   1.154
_refine_ls_hydrogen_treatment    constr
_refine_ls_matrix_type           full
_refine_ls_number_parameters     100
_refine_ls_number_reflns         2797
_refine_ls_number_restraints     0
_refine_ls_R_factor_all          0.0283
_refine_ls_R_factor_gt           0.0226
_refine_ls_restrained_S_all      1.154
_refine_ls_shift/su_max          0.002
_refine_ls_shift/su_mean         0.000
_refine_ls_structure_factor_coef Fsqd
_refine_ls_weighting_details     
'w=1/[\s^2^(Fo^2^)+(0.0298P)^2^+1.4228P] where P=(Fo^2^+2Fc^2^)/3'
_refine_ls_weighting_scheme      calc
_refine_ls_wR_factor_gt          0.0594
_refine_ls_wR_factor_ref         0.0621
_refine_special_details          ?
_olex2_refinement_description    
;
1. Fixed Uiso
 At 1.2 times of:
  All C(H) groups, All C(H,H) groups, All N(H,H,H) groups
 At 1.5 times of:
  All C(H,H,H) groups
2.a Ternary CH refined with riding coordinates:
 C2(H2)
2.b Secondary CH2 refined with riding coordinates:
 C3(H3a,H3b), C5(H5a,H5b), C6(H6a,H6b), C7(H7a,H7b)
2.c Idealised Me refined as rotating group:
 N1(H1a,H1b,H1c), C4(H4a,H4b,H4c), C8(H8a,H8b,H8c)
;
_atom_sites_solution_hydrogens   geom
_atom_sites_solution_primary     direct
_atom_sites_solution_secondary   ?
loop_
_atom_site_label
_atom_site_type_symbol
_atom_site_fract_x
_atom_site_fract_y
_atom_site_fract_z
_atom_site_U_iso_or_equiv
_atom_site_adp_type
_atom_site_occupancy
_atom_site_site_symmetry_order
_atom_site_calc_flag
_atom_site_refinement_flags_posn
_atom_site_refinement_flags_adp
_atom_site_refinement_flags_occupancy
_atom_site_disorder_assembly
_atom_site_disorder_group
Pb1 Pb 1.500000 0.500000 0.500000 0.03586(9) Uani 1 2 d S T P . .
I2 I 1.50367(2) 0.19469(3) 0.31233(4) 0.04503(11) Uani 1 1 d . . . . .
I3 I 1.31294(2) 0.47268(4) 0.40471(5) 0.05166(11) Uani 1 1 d . . . . .
N1 N 1.3440(3) 0.0930(5) 0.5059(6) 0.0574(12) Uani 1 1 d . . . . .
H1A H 1.390048 0.061359 0.491660 0.069 Uiso 1 1 calc GR . . . .
H1B H 1.335513 0.057000 0.596588 0.069 Uiso 1 1 calc GR . . . .
H1C H 1.344698 0.189121 0.511107 0.069 Uiso 1 1 calc GR . . . .
C2 C 1.2815(3) 0.0466(7) 0.3725(7) 0.0567(14) Uani 1 1 d . . . . .
H2 H 1.287689 0.095824 0.275034 0.068 Uiso 1 1 calc R . . . .
C3 C 1.2021(4) 0.0929(8) 0.4095(9) 0.0756(19) Uani 1 1 d . . . . .
H3A H 1.191726 0.030542 0.493129 0.091 Uiso 1 1 calc R . . . .
H3B H 1.207710 0.190646 0.451470 0.091 Uiso 1 1 calc R . . . .
C4 C 1.2901(5) -0.1151(8) 0.3520(11) 0.094(3) Uani 1 1 d . . . . .
H4A H 1.343215 -0.136712 0.346719 0.141 Uiso 1 1 calc GR . . . .
H4B H 1.254725 -0.146052 0.255025 0.141 Uiso 1 1 calc GR . . . .
H4C H 1.277784 -0.164787 0.441372 0.141 Uiso 1 1 calc GR . . . .
C5 C 1.1349(5) 0.0887(12) 0.2765(13) 0.115(3) Uani 1 1 d . . . . .
H5A H 1.130078 -0.008693 0.233495 0.139 Uiso 1 1 calc R . . . .
H5B H 1.145157 0.152182 0.193720 0.139 Uiso 1 1 calc R . . . .
C6 C 1.0566(5) 0.1312(14) 0.3108(15) 0.143(4) Uani 1 1 d . . . . .
H6A H 1.050237 0.076784 0.403637 0.172 Uiso 1 1 calc R . . . .
H6B H 1.059777 0.232458 0.340879 0.172 Uiso 1 1 calc R . . . .
C7 C 0.9908(6) 0.113(2) 0.1956(19) 0.187(7) Uani 1 1 d . . . . .
H7A H 0.990464 0.014805 0.156841 0.224 Uiso 1 1 calc R . . . .
H7B H 0.994288 0.176508 0.107358 0.224 Uiso 1 1 calc R . . . .
C8 C 0.9164(7) 0.140(2) 0.235(2) 0.235(9) Uani 1 1 d . . . . .
H8A H 0.911550 0.078631 0.322905 0.352 Uiso 1 1 calc GR . . . .
H8B H 0.874585 0.118384 0.144016 0.352 Uiso 1 1 calc GR . . . .
H8C H 0.913300 0.239001 0.264846 0.352 Uiso 1 1 calc GR . . . .

loop_
_atom_site_aniso_label
_atom_site_aniso_U_11
_atom_site_aniso_U_22
_atom_site_aniso_U_33
_atom_site_aniso_U_23
_atom_site_aniso_U_13
_atom_site_aniso_U_12
Pb1 0.04212(15) 0.03154(14) 0.03425(15) 0.00007(10) 0.00938(11) -0.00164(10)
I2 0.0554(2) 0.0412(2) 0.03941(19) -0.01148(14) 0.01265(15) 0.00407(14)
I3 0.0456(2) 0.0496(2) 0.0603(2) 0.00134(16) 0.01304(17) 0.00443(14)
N1 0.056(3) 0.056(3) 0.062(3) 0.003(2) 0.019(2) 0.002(2)
C2 0.059(3) 0.051(3) 0.056(4) 0.005(3) 0.008(3) 0.001(3)
C3 0.058(4) 0.073(5) 0.095(5) -0.004(4) 0.018(4) -0.003(3)
C4 0.087(5) 0.056(4) 0.130(7) -0.019(4) 0.006(5) -0.003(4)
C5 0.071(5) 0.131(8) 0.133(8) 0.003(7) 0.001(5) 0.017(5)
C6 0.058(5) 0.172(11) 0.187(12) -0.017(9) 0.000(6) 0.013(6)
C7 0.082(8) 0.210(17) 0.256(19) -0.037(13) 0.012(9) -0.001(8)
C8 0.080(7) 0.37(3) 0.25(2) -0.033(19) 0.026(10) -0.004(12)

_geom_special_details            
;
 All esds (except the esd in the dihedral angle between two l.s. planes)
 are estimated using the full covariance matrix.  The cell esds are taken
 into account individually in the estimation of esds in distances, angles
 and torsion angles; correlations between esds in cell parameters are only
 used when they are defined by crystal symmetry.  An approximate (isotropic)
 treatment of cell esds is used for estimating esds involving l.s. planes.
;
loop_
_geom_bond_atom_site_label_1
_geom_bond_atom_site_label_2
_geom_bond_distance
_geom_bond_site_symmetry_2
_geom_bond_publ_flag
Pb1 I2 3.2597(3) 3_866 ?
Pb1 I2 3.2190(3) 4_566 ?
Pb1 I2 3.2597(3) . ?
Pb1 I2 3.2190(3) 2_855 ?
Pb1 I3 3.1900(4) 3_866 ?
Pb1 I3 3.1900(4) . ?
N1 C2 1.455(7) . ?
C2 C3 1.551(9) . ?
C2 C4 1.518(9) . ?
C3 C5 1.439(10) . ?
C5 C6 1.515(12) . ?
C6 C7 1.343(13) . ?
C7 C8 1.436(15) . ?

loop_
_geom_angle_atom_site_label_1
_geom_angle_atom_site_label_2
_geom_angle_atom_site_label_3
_geom_angle
_geom_angle_site_symmetry_1
_geom_angle_site_symmetry_3
_geom_angle_publ_flag
I2 Pb1 I2 180.0 4_566 2_855 ?
I2 Pb1 I2 94.122(4) 2_855 . ?
I2 Pb1 I2 85.878(4) 4_566 . ?
I2 Pb1 I2 94.122(4) 4_566 3_866 ?
I2 Pb1 I2 180.0 . 3_866 ?
I2 Pb1 I2 85.878(4) 2_855 3_866 ?
I3 Pb1 I2 90.373(9) . 2_855 ?
I3 Pb1 I2 93.481(9) . 3_866 ?
I3 Pb1 I2 86.519(9) . . ?
I3 Pb1 I2 89.627(9) 3_866 2_855 ?
I3 Pb1 I2 93.481(9) 3_866 . ?
I3 Pb1 I2 90.373(9) 3_866 4_566 ?
I3 Pb1 I2 86.519(9) 3_866 3_866 ?
I3 Pb1 I2 89.627(9) . 4_566 ?
I3 Pb1 I3 180.0 3_866 . ?
Pb1 I2 Pb1 153.867(12) 2_845 . ?
N1 C2 C3 107.6(5) . . ?
N1 C2 C4 107.8(5) . . ?
C4 C2 C3 114.4(6) . . ?
C5 C3 C2 115.8(7) . . ?
C3 C5 C6 116.6(9) . . ?
C7 C6 C5 118.9(11) . . ?
C6 C7 C8 118.2(14) . . ?

_iucr_refine_instructions_details 
;
TITL 1Meha_08_P21c in P21/c #14
    1meha_08_p21c.res
    created by SHELXL-2016/6 at 12:51:37 on 18-Jul-2018
REM reset to P21/c #14
CELL 0.71073 17.4586 9.2513 8.5864 90 103.2228 90
ZERR 2 0.0005 0.0003 0.0003 0 0.001 0
LATT 1
SYMM -X,0.5+Y,0.5-Z
SFAC C H I N Pb
UNIT 28 72 8 4 2

L.S. 4
PLAN  5
SIZE 0.037 0.159 0.171
TEMP 23
BOND
fmap 2
acta
OMIT 1 1 0
OMIT 2 0 0
OMIT 0 1 1
OMIT -1 1 1
OMIT 1 0 0
REM <olex2.extras>
REM <HklSrc "%.\\1Meha_08_P21c.hkl">
REM </olex2.extras>

WGHT    0.029800    1.422800
FVAR       0.06401
PB1   5    1.500000    0.500000    0.500000    10.50000    0.04212    0.03154 =
         0.03425    0.00007    0.00938   -0.00164
I2    3    1.503669    0.194689    0.312335    11.00000    0.05539    0.04118 =
         0.03941   -0.01148    0.01265    0.00407
I3    3    1.312941    0.472684    0.404706    11.00000    0.04556    0.04957 =
         0.06030    0.00134    0.01304    0.00443
N1    4    1.344001    0.093033    0.505909    11.00000    0.05581    0.05644 =
         0.06232    0.00257    0.01855    0.00198
AFIX 137
H1A   2    1.390048    0.061359    0.491660    11.00000   -1.20000
H1B   2    1.335513    0.057000    0.596588    11.00000   -1.20000
H1C   2    1.344698    0.189121    0.511107    11.00000   -1.20000
AFIX   0
C2    1    1.281466    0.046639    0.372472    11.00000    0.05949    0.05147 =
         0.05648    0.00533    0.00801    0.00144
AFIX  13
H2    2    1.287689    0.095824    0.275034    11.00000   -1.20000
AFIX   0
C3    1    1.202116    0.092905    0.409506    11.00000    0.05819    0.07328 =
         0.09536   -0.00420    0.01790   -0.00299
AFIX  23
H3A   2    1.191726    0.030542    0.493129    11.00000   -1.20000
H3B   2    1.207710    0.190646    0.451470    11.00000   -1.20000
AFIX   0
C4    1    1.290090   -0.115090    0.352017    11.00000    0.08747    0.05568 =
         0.13048   -0.01884    0.00590   -0.00261
AFIX 137
H4A   2    1.343215   -0.136712    0.346719    11.00000   -1.50000
H4B   2    1.254725   -0.146052    0.255025    11.00000   -1.50000
H4C   2    1.277784   -0.164787    0.441372    11.00000   -1.50000
AFIX   0
C5    1    1.134899    0.088684    0.276522    11.00000    0.07129    0.13144 =
         0.13276    0.00295    0.00067    0.01746
AFIX  23
H5A   2    1.130078   -0.008693    0.233495    11.00000   -1.20000
H5B   2    1.145157    0.152182    0.193720    11.00000   -1.20000
AFIX   0
C6    1    1.056558    0.131187    0.310818    11.00000    0.05814    0.17192 =
         0.18689   -0.01709    0.00001    0.01339
AFIX  23
H6A   2    1.050237    0.076784    0.403637    11.00000   -1.20000
H6B   2    1.059777    0.232458    0.340879    11.00000   -1.20000
AFIX   0
C7    1    0.990781    0.113333    0.195619    11.00000    0.08214    0.21029 =
         0.25581   -0.03731    0.01233   -0.00136
AFIX  23
H7A   2    0.990464    0.014805    0.156841    11.00000   -1.20000
H7B   2    0.994288    0.176508    0.107358    11.00000   -1.20000
AFIX   0
C8    1    0.916390    0.139506    0.235120    11.00000    0.07997    0.36715 =
         0.25101   -0.03323    0.02624   -0.00396
AFIX 137
H8A   2    0.911550    0.078631    0.322905    11.00000   -1.50000
H8B   2    0.874585    0.118384    0.144016    11.00000   -1.50000
H8C   2    0.913300    0.239001    0.264846    11.00000   -1.50000
AFIX   0
HKLF 4


REM  1Meha_08_P21c in P21/c #14
REM R1 =  0.0226 for    2447 Fo > 4sig(Fo)  and  0.0283 for all    2797 data
REM    100 parameters refined using      0 restraints

END  
     
WGHT      0.0298      1.4228 

REM Highest difference peak  1.109,  deepest hole -0.459,  1-sigma level  0.127
Q1    1   1.5038  0.3091  0.1963  11.00000  0.05    1.11
Q2    1   1.5236  0.5059  0.4232  11.00000  0.05    0.66
Q3    1   1.5408  0.2198  0.2625  11.00000  0.05    0.62
Q4    1   1.4976  0.2049  0.4200  11.00000  0.05    0.54
Q5    1   1.5238  0.1762  0.4012  11.00000  0.05    0.53

  REM The information below was added by Olex2.
  REM
  REM R1 = 0.0226 for 2447 Fo > 4sig(Fo) and 0.0283 for all 29935 data
  REM n/a parameters refined using n/a restraints
  REM Highest difference peak 1.11, deepest hole -0.46
  REM Mean Shift 0, Max Shift 0.002.

  REM +++ Tabular Listing of Refinement Information +++
  REM R1_all = 0.0283
  REM R1_gt = 0.0226
  REM wR_ref = 0.0621
  REM GOOF = 1.154
  REM Shift_max = 0.002
  REM Shift_mean = 0
  REM Reflections_all = 29935
  REM Reflections_gt = 2447
  REM Parameters = n/a
  REM Hole = -0.46
  REM Peak = 1.11
  REM Flack = n/a

  
;
_olex2_submission_special_instructions 'No special instructions were received'
